# Supplementary material for: Isolation of a potentially arsenic-resistant Halomonas elongata strain (ml10562) from hypersaline systems in the Peruvian Andes, Cusco
Source: PLoS One. 2025 Apr 16;20(4):e0320639. doi: 10.1371/journal.pone.0320639 (PMC12002479; doi:10.1371/journal.pone.0320639)
Supplement: S1 Table — (XLS) [file pone.0320639.s002.xls]

## Sheet: Supplementary_material
S1 Table. Curve of growth of H. elongata strain ml10562
Time	Hours	0mM_A	0mM_B	Average-0mM	5mM_A	5mM_B	Average-5mM	10mM_A	10mM_B	Average-10mM	15mM_A	15mM_B	Average-15mM	20mM_A	20mM_B	Average-20mM	25mM_A	25Mm_B	Average-25mM	30mM_A	30mM_B	Average-30mM
T0	0	0.1699	0.1723	0.1711	0.1946	0.1989	0.19675	0.1708	0.1938	0.1823	0.1745	0.1878	0.18115	0.1879	0.177	0.18245	0.1726	0.1668	0.1697	0.1529	0.174	0.16345
T1	8	0.4312	0.4714	0.4513	0.2956	0.331	0.3133	0.1798	0.1968	0.1883	0.1713	0.2113	0.1913	0.1526	0.2122	0.1824	0.1541	0.1673	0.1607	0.1265	0.1877	0.1571
T2	16	0.7512	0.7116	0.7314	0.4123	0.4675	0.4399	0.1899	0.1987	0.1943	0.1897	0.2131	0.2014	0.1824	0.1821	0.18225	0.1325	0.1529	0.1427	0.1562	0.1324	0.1443
T3	24	0.9684	0.9848	0.9766	0.5197	0.6016	0.56065	0.1833	0.2157	0.1995	0.2328	0.1877	0.21025	0.1881	0.1762	0.18215	0.1572	0.1305	0.14385	0.1386	0.1515	0.14505
T4	32	1.0686	1.0311	1.04985	0.6315	0.685	0.65825	0.2161	0.2648	0.24045	0.2721	0.1868	0.22945	0.1435	0.1421	0.1428	0.0942	0.0947	0.09445	0.0836	0.1231	0.10335
T5	40	0.8253	0.8993	0.8623	0.6436	0.676	0.6598	0.3915	0.4113	0.4014	0.3965	0.3227	0.3596	0.1952	0.1814	0.1883	0.0627	0.0427	0.0527	0.0502	0.0606	0.0554
T6	48	0.6851	0.6171	0.6511	0.6464	0.7144	0.6804	0.5086	0.6565	0.58255	0.5429	0.4693	0.5061	0.2594	0.2196	0.2395	0.0052	0.006	0.0056	0.001	0.0011	0.00105
T7	56	0.6847	0.5657	0.6252	0.6085	0.6593	0.6339	0.5717	0.657	0.61435	0.6065	0.5738	0.59015	0.3784	0.3266	0.3525	0.0035	0.004	0.00375	0.0007	0.001	0.00085
T8	64	0.5465	0.5861	0.5663	0.6071	0.6271	0.6171	0.6212	0.6012	0.6112	0.6661	0.6919	0.679	0.4122	0.4222	0.4172	0.0022	0.0026	0.0024	0.0009	0.0005	0.0007
T9	72	0.5006	0.4996	0.5001	0.603	0.5509	0.57695	0.578	0.6373	0.60765	0.8985	0.6593	0.7789	0.5289	0.4511	0.49	0.0005	0.0009	0.0007	0.0005	0.0006	0.00055
